# Supplementary material for: RapidRat: Development, validation and application of a genotyping-by-sequencing panel for rapid biosecurity and invasive species management
Source: PLoS One. 2020 Jun 18;15(6):e0234694. doi: 10.1371/journal.pone.0234694 (PMC7302687; doi:10.1371/journal.pone.0234694)
Supplement: S1 Table — Individuals were assigned to ddRAD reference populations using the methods outlined in Rannala and Mountain (1997) as implemented in the program Geneclass2 (Piry et al. 2004). Highlighted lines indicate samples that assigned to population other than their sampled population. (XLSX) [file pone.0234694.s001.xlsx]

## Sheet: Sheet1
Table S1. Population assignment probabilites for n=53 brown rats (Rattus norvegicus) sampled in Haida Gwaii, BC. Individuals were assigned to ddRAD reference populations using the methods outlined in Rannala and Mountain (1997) as implemented in the program Geneclass2 (Piry et al. 2004). Highlighted lines indicate samples that assigned to population other than their sampled population.
Sample ID	Sampled Population	rank	score	rank	score	rank	score	rank	score	rank	score	rank	score	rank	score	rank	score	rank	score	rank	score	rank	score	rank	score
		1	%	2	%	3	%	4	%	5	%	6	%	7	%	8	%	9	%	10	%	11	%	12	%
BIA-16-003_GT	Post-Bischofs	Post-Bischofs	100	Tanu	1e-05	Lyell	0	Richardson	0	Faraday/Murchison	0	Pre-Bischofs	0	Kunga	0	NW-Kunghit	0	Prince-Rupert	0	E-Kunghit	0	Ellen	0	Tlell	0
BIA-16-004_GT	Post-Bischofs	Post-Bischofs	100	Lyell	0	Tanu	0	Richardson	0	Pre-Bischofs	0	Faraday/Murchison	0	Kunga	0	NW-Kunghit	0	E-Kunghit	0	Prince-Rupert	0	Ellen	0	Tlell	0
BIS-004_GT	Post-Bischofs	Post-Bischofs	99.9996	Lyell	0.00038	Tanu	0	Richardson	0	Pre-Bischofs	0	Faraday/Murchison	0	Kunga	0	NW-Kunghit	0	E-Kunghit	0	Prince-Rupert	0	Ellen	0	Tlell	0
BIS-009_GT	Post-Bischofs	Post-Bischofs	100	Tanu	1e-05	Lyell	0	Richardson	0	Pre-Bischofs	0	Faraday/Murchison	0	Kunga	0	Prince-Rupert	0	NW-Kunghit	0	E-Kunghit	0	Ellen	0	Tlell	0
BIS-012_GT	Post-Bischofs	Tanu	93.0253	Richardson	6.9739	Post-Bischofs	0.00077	Lyell	1e-05	Kunga	0	Pre-Bischofs	0	Faraday/Murchison	0	NW-Kunghit	0	Prince-Rupert	0	E-Kunghit	0	Ellen	0	Tlell	0
BIS-10-004_7_GT	Pre-Bischofs	Pre-Bischofs	99.9976	Post-Bischofs	0.00233	Lyell	4e-05	Tanu	0	Richardson	0	Kunga	0	Faraday/Murchison	0	NW-Kunghit	0	Ellen	0	E-Kunghit	0	Prince-Rupert	0	Tlell	0
BIS-10-004_rep_GT	Pre-Bischofs	Pre-Bischofs	100	Post-Bischofs	0	Lyell	0	Tanu	0	Richardson	0	Kunga	0	Faraday/Murchison	0	NW-Kunghit	0	E-Kunghit	0	Ellen	0	Prince-Rupert	0	Tlell	0
BIS-11-014_GT	Pre-Bischofs	Pre-Bischofs	100	Lyell	0	Post-Bischofs	0	Tanu	0	Richardson	0	Kunga	0	Faraday/Murchison	0	NW-Kunghit	0	E-Kunghit	0	Ellen	0	Prince-Rupert	0	Tlell	0
BIS-11-017_GT	Pre-Bischofs	Pre-Bischofs	100	Lyell	1e-05	Tanu	0	Post-Bischofs	0	Richardson	0	Kunga	0	Faraday/Murchison	0	NW-Kunghit	0	Prince-Rupert	0	E-Kunghit	0	Ellen	0	Tlell	0
BIS-11-020_GT	Pre-Bischofs	Pre-Bischofs	100	Lyell	0	Post-Bischofs	0	Tanu	0	Richardson	0	Kunga	0	Faraday/Murchison	0	NW-Kunghit	0	E-Kunghit	0	Ellen	0	Prince-Rupert	0	Tlell	0
EIC-16-005_GT	Ellen	Ellen	100	NW-Kunghit	0	E-Kunghit	0	Tanu	0	Lyell	0	Post-Bischofs	0	Richardson	0	Pre-Bischofs	0	Kunga	0	Prince-Rupert	0	Faraday/Murchison	0	Tlell	0
EIC-16-009_GT	Ellen	Ellen	100	NW-Kunghit	0	E-Kunghit	0	Prince-Rupert	0	Lyell	0	Tanu	0	Post-Bischofs	0	Richardson	0	Pre-Bischofs	0	Kunga	0	Faraday/Murchison	0	Tlell	0
EIN-16-005_GT	Ellen	Ellen	100	NW-Kunghit	0	E-Kunghit	0	Prince-Rupert	0	Lyell	0	Post-Bischofs	0	Tanu	0	Richardson	0	Pre-Bischofs	0	Faraday/Murchison	0	Kunga	0	Tlell	0
FAR-18-01a_GT	Faraday/Murchison	Faraday/Murchison	99.9985	Tanu	0.00144	Richardson	6e-05	Lyell	0	Post-Bischofs	0	Kunga	0	Pre-Bischofs	0	NW-Kunghit	0	Prince-Rupert	0	E-Kunghit	0	Ellen	0	Tlell	0
FAR-18-02a_GT	Faraday/Murchison	Faraday/Murchison	99.9978	Richardson	0.0019	Tanu	0.00019	Lyell	6e-05	Post-Bischofs	0	Kunga	0	Pre-Bischofs	0	Prince-Rupert	0	NW-Kunghit	0	E-Kunghit	0	Ellen	0	Tlell	0
FAR-18-03a_2_GT	Faraday/Murchison	Faraday/Murchison	100	Tanu	0	Richardson	0	Lyell	0	Post-Bischofs	0	Kunga	0	Pre-Bischofs	0	Prince-Rupert	0	NW-Kunghit	0	E-Kunghit	0	Ellen	0	Tlell	0
FAR-18-03a_rep_GT	Faraday/Murchison	Faraday/Murchison	100	Tanu	0	Richardson	0	Lyell	0	Post-Bischofs	0	Kunga	0	Pre-Bischofs	0	Prince-Rupert	0	NW-Kunghit	0	E-Kunghit	0	Ellen	0	Tlell	0
FAR-18-04a_GT	Faraday/Murchison	Faraday/Murchison	100	Tanu	0	Richardson	0	Lyell	0	Post-Bischofs	0	Kunga	0	Pre-Bischofs	0	Prince-Rupert	0	NW-Kunghit	0	E-Kunghit	0	Ellen	0	Tlell	0
FAR-18-05a_GT	Faraday/Murchison	Faraday/Murchison	100	Richardson	0	Tanu	0	Lyell	0	Post-Bischofs	0	Kunga	0	Pre-Bischofs	0	NW-Kunghit	0	Prince-Rupert	0	E-Kunghit	0	Ellen	0	Tlell	0
MUR-18-01a_2_GT	Faraday/Murchison	Faraday/Murchison	100	Richardson	0	Lyell	0	Tanu	0	Post-Bischofs	0	Kunga	0	Pre-Bischofs	0	Prince-Rupert	0	NW-Kunghit	0	E-Kunghit	0	Ellen	0	Tlell	0
MUR-18-01a_rep_GT	Faraday/Murchison	Faraday/Murchison	100	Richardson	0	Lyell	0	Tanu	0	Post-Bischofs	0	Kunga	0	Pre-Bischofs	0	Prince-Rupert	0	NW-Kunghit	0	E-Kunghit	0	Ellen	0	Tlell	0
MUR-18-05a_GT	Faraday/Murchison	Faraday/Murchison	100	Tanu	0	Richardson	0	Lyell	0	Post-Bischofs	0	Kunga	0	Pre-Bischofs	0	Prince-Rupert	0	NW-Kunghit	0	E-Kunghit	0	Ellen	0	Tlell	0
MUR-18-07a_GT	Faraday/Murchison	Faraday/Murchison	100	Richardson	0	Lyell	0	Tanu	0	Post-Bischofs	0	Kunga	0	Pre-Bischofs	0	Prince-Rupert	0	NW-Kunghit	0	E-Kunghit	0	Ellen	0	Tlell	0
GTL-16-002_GT	Tlell	Tlell	100	Prince-Rupert	0	Tanu	0	Richardson	0	Lyell	0	Post-Bischofs	0	Kunga	0	Faraday/Murchison	0	NW-Kunghit	0	E-Kunghit	0	Ellen	0	Pre-Bischofs	0
GTL-16-003_GT	Tlell	Tlell	100	Prince-Rupert	0	Tanu	0	Richardson	0	Lyell	0	Post-Bischofs	0	Kunga	0	Faraday/Murchison	0	E-Kunghit	0	NW-Kunghit	0	Ellen	0	Pre-Bischofs	0
GTL-16-005_GT	Tlell	Tlell	100	Prince-Rupert	0	Tanu	0	Richardson	0	Lyell	0	Post-Bischofs	0	Faraday/Murchison	0	Kunga	0	NW-Kunghit	0	E-Kunghit	0	Ellen	0	Pre-Bischofs	0
TLE-18-02_GT	Tlell	Tlell	100	Prince-Rupert	0	Tanu	0	Richardson	0	Lyell	0	Post-Bischofs	0	Faraday/Murchison	0	Kunga	0	E-Kunghit	0	NW-Kunghit	0	Ellen	0	Pre-Bischofs	0
TLE-18-09_GT	Tlell	Tlell	100	Prince-Rupert	0	Tanu	0	Richardson	0	Lyell	0	Post-Bischofs	0	Kunga	0	Faraday/Murchison	0	NW-Kunghit	0	E-Kunghit	0	Ellen	0	Pre-Bischofs	0
KGB-16-001_GT	NW-Kunghit	NW-Kunghit	99.7946	E-Kunghit	0.20533	Ellen	4e-05	Post-Bischofs	0	Lyell	0	Richardson	0	Tanu	0	Prince-Rupert	0	Faraday/Murchison	0	Pre-Bischofs	0	Kunga	0	Tlell	0
KHP-003_GT	NW-Kunghit	NW-Kunghit	100	Ellen	4e-05	E-Kunghit	1e-05	Lyell	0	Post-Bischofs	0	Tanu	0	Richardson	0	Kunga	0	Pre-Bischofs	0	Prince-Rupert	0	Faraday/Murchison	0	Tlell	0
KHP-005_GT	NW-Kunghit	NW-Kunghit	99.9999	E-Kunghit	6e-05	Ellen	0	Richardson	0	Lyell	0	Tanu	0	Post-Bischofs	0	Prince-Rupert	0	Pre-Bischofs	0	Faraday/Murchison	0	Kunga	0	Tlell	0
KHP-16-011_GT	NW-Kunghit	NW-Kunghit	99.9998	Ellen	0.00017	E-Kunghit	0	Tanu	0	Lyell	0	Post-Bischofs	0	Richardson	0	Prince-Rupert	0	Kunga	0	Pre-Bischofs	0	Faraday/Murchison	0	Tlell	0
KKB-16-003_GT	E-Kunghit	E-Kunghit	95.0328	NW-Kunghit	4.96721	Ellen	0	Post-Bischofs	0	Lyell	0	Tanu	0	Richardson	0	Pre-Bischofs	0	Faraday/Murchison	0	Kunga	0	Prince-Rupert	0	Tlell	0
KMI-16-001_GT	E-Kunghit	E-Kunghit	83.1453	NW-Kunghit	16.8547	Ellen	0	Lyell	0	Richardson	0	Tanu	0	Post-Bischofs	0	Faraday/Murchison	0	Pre-Bischofs	0	Prince-Rupert	0	Kunga	0	Tlell	0
KMI-16-009_GT	E-Kunghit	E-Kunghit	99.9999	NW-Kunghit	0.00013	Ellen	0	Lyell	0	Richardson	0	Tanu	0	Post-Bischofs	0	Prince-Rupert	0	Pre-Bischofs	0	Faraday/Murchison	0	Kunga	0	Tlell	0
KMI-16-011_GT	E-Kunghit	E-Kunghit	76.3495	NW-Kunghit	23.6505	Ellen	0	Tanu	0	Lyell	0	Richardson	0	Post-Bischofs	0	Prince-Rupert	0	Kunga	0	Pre-Bischofs	0	Faraday/Murchison	0	Tlell	0
KUW-002_GT	Kunga	Kunga	100	Tanu	1e-05	Richardson	0	Lyell	0	Faraday/Murchison	0	Post-Bischofs	0	Pre-Bischofs	0	Prince-Rupert	0	NW-Kunghit	0	E-Kunghit	0	Ellen	0	Tlell	0
KUW-003_GT	Kunga	Kunga	100	Tanu	0	Lyell	0	Richardson	0	Post-Bischofs	0	Faraday/Murchison	0	Pre-Bischofs	0	NW-Kunghit	0	Prince-Rupert	0	E-Kunghit	0	Ellen	0	Tlell	0
KUW-017_GT	Kunga	Kunga	99.9999	Tanu	6e-05	Richardson	0	Lyell	0	Post-Bischofs	0	Faraday/Murchison	0	Pre-Bischofs	0	NW-Kunghit	0	E-Kunghit	0	Prince-Rupert	0	Ellen	0	Tlell	0
KUW-031_GT	Kunga	Kunga	100	Tanu	0	Richardson	0	Lyell	0	Post-Bischofs	0	Pre-Bischofs	0	Faraday/Murchison	0	Prince-Rupert	0	NW-Kunghit	0	E-Kunghit	0	Ellen	0	Tlell	0
LFP-001_GT	Lyell	Lyell	99.9926	Post-Bischofs	0.00468	Richardson	0.00265	Tanu	4e-05	Pre-Bischofs	0	Faraday/Murchison	0	Kunga	0	NW-Kunghit	0	E-Kunghit	0	Ellen	0	Prince-Rupert	0	Tlell	0
LFP-016_GT	Lyell	Lyell	99.9976	Post-Bischofs	0.0021	Tanu	0.00016	Richardson	0.00013	Pre-Bischofs	3e-05	Kunga	0	Faraday/Murchison	0	NW-Kunghit	0	E-Kunghit	0	Ellen	0	Prince-Rupert	0	Tlell	0
LRP-016_GT	Lyell	Lyell	99.9388	Post-Bischofs	0.06001	Richardson	0.00075	Tanu	0.00044	Faraday/Murchison	0	Pre-Bischofs	0	Kunga	0	NW-Kunghit	0	E-Kunghit	0	Prince-Rupert	0	Ellen	0	Tlell	0
LSP-005_GT	Lyell	Lyell	99.9999	Post-Bischofs	9e-05	Richardson	2e-05	Pre-Bischofs	0	Tanu	0	Faraday/Murchison	0	Kunga	0	NW-Kunghit	0	Prince-Rupert	0	E-Kunghit	0	Ellen	0	Tlell	0
PRT-17-001_GT	Prince-Rupert	Prince-Rupert	100	Tanu	0	Richardson	0	Lyell	0	Post-Bischofs	0	Faraday/Murchison	0	Kunga	0	Tlell	0	NW-Kunghit	0	Pre-Bischofs	0	E-Kunghit	0	Ellen	0
RIE-001_GT	Richardson	Richardson	96.2114	Lyell	3.76553	Post-Bischofs	0.01306	Tanu	0.01003	Pre-Bischofs	0	Faraday/Murchison	0	Kunga	0	NW-Kunghit	0	E-Kunghit	0	Prince-Rupert	0	Ellen	0	Tlell	0
RIE-007_GT	Richardson	Richardson	99.8349	Tanu	0.16508	Lyell	0	Post-Bischofs	0	Kunga	0	Faraday/Murchison	0	Pre-Bischofs	0	Prince-Rupert	0	NW-Kunghit	0	E-Kunghit	0	Ellen	0	Tlell	0
RIE-016_GT	Richardson	Richardson	95.9208	Lyell	4.05037	Post-Bischofs	0.0284	Tanu	0.00045	Faraday/Murchison	0	Pre-Bischofs	0	Kunga	0	NW-Kunghit	0	Prince-Rupert	0	E-Kunghit	0	Ellen	0	Tlell	0
RIE-019_GT	Richardson	Richardson	99.999	Tanu	0.00102	Lyell	0	Post-Bischofs	0	Kunga	0	Faraday/Murchison	0	Pre-Bischofs	0	Prince-Rupert	0	NW-Kunghit	0	E-Kunghit	0	Ellen	0	Tlell	0
TIV-16-007_7_GT	Tanu	Tanu	99.9977	Richardson	0.00223	Kunga	3e-05	Lyell	0	Post-Bischofs	0	Faraday/Murchison	0	Pre-Bischofs	0	NW-Kunghit	0	Prince-Rupert	0	E-Kunghit	0	Ellen	0	Tlell	0
TTV-002_GT	Tanu	Tanu	99.5505	Richardson	0.44787	Lyell	0.00164	Post-Bischofs	0	Faraday/Murchison	0	Kunga	0	Pre-Bischofs	0	Prince-Rupert	0	NW-Kunghit	0	E-Kunghit	0	Ellen	0	Tlell	0
TTV-003_GT	Tanu	Tanu	100	Lyell	0	Richardson	0	Post-Bischofs	0	Faraday/Murchison	0	Kunga	0	Pre-Bischofs	0	NW-Kunghit	0	Prince-Rupert	0	E-Kunghit	0	Ellen	0	Tlell	0
TTW-002_GT	Tanu	Tanu	100	Richardson	0	Lyell	0	Post-Bischofs	0	Kunga	0	Faraday/Murchison	0	Pre-Bischofs	0	Prince-Rupert	0	NW-Kunghit	0	E-Kunghit	0	Ellen	0	Tlell	0
