# Supplementary material for: RapidRat: Development, validation and application of a genotyping-by-sequencing panel for rapid biosecurity and invasive species management
Source: PLoS One. 2020 Jun 18;15(6):e0234694. doi: 10.1371/journal.pone.0234694 (PMC7302687; doi:10.1371/journal.pone.0234694)
Supplement: S2 Table — Individuals were assigned to ddRAD reference populations using the methods outlined in Rannala and Mountain (1997) as implemented in the program Geneclass2 (Piry et al. 2004). (XLSX) [file pone.0234694.s002.xlsx]

## Sheet: Sheet1
Table S2. Population assignment probabilites for n=34 black rats (Rattus rattus) sampled in Haida Gwaii, BC. Individuals were assigned to ddRAD reference populations using the methods outlined in Rannala and Mountain (1997) as implemented in the program Geneclass2 (Piry et al. 2004).
Sample ID	Sampled Population	rank	score	rank	score	rank	score	rank	score	rank	score	rank	score	rank	score	rank	score	rank	score	rank	score
		1	%	2	%	3	%	4	%	5	%	6	%	7	%	8	%	9	%	10	%
FAR-13-011_GT	Faraday	Faraday	100	Murchison	0	Lyell-FP	0	Lyell-SW	0	Shuttle	0	Huxley	0	Sandspit	0	Kunghit	0	Graham-S	0	Graham-N	0
FAR-13-012_GT	Faraday	Faraday	100	Murchison	0	Lyell-FP	0	Lyell-SW	0	Shuttle	0	Sandspit	0	Huxley	0	Kunghit	0	Graham-S	0	Graham-N	0
FAR-13-015_GT	Faraday	Faraday	100	Murchison	0	Lyell-SW	0	Lyell-FP	0	Shuttle	0	Sandspit	0	Huxley	0	Kunghit	0	Graham-S	0	Graham-N	0
FAR-13-018_GT	Faraday	Faraday	100	Murchison	0	Lyell-SW	0	Lyell-FP	0	Shuttle	0	Huxley	0	Sandspit	0	Kunghit	0	Graham-S	0	Graham-N	0
GMC-16-001_GT	Graham-S	Graham-S	100	Graham-N	0	Sandspit	0	Kunghit	0	Murchison	0	Shuttle	0	Faraday	0	Huxley	0	Lyell-SW	0	Lyell-FP	0
GMC-16-002_GT	Graham-S	Graham-S	100	Graham-N	0	Sandspit	0	Kunghit	0	Murchison	0	Huxley	0	Lyell-FP	0	Faraday	0	Lyell-SW	0	Shuttle	0
GSK-16-002_GT	Graham-S	Graham-S	100	Graham-N	0	Sandspit	0	Kunghit	0	Murchison	0	Huxley	0	Faraday	0	Lyell-SW	0	Shuttle	0	Lyell-FP	0
GSP-16-001_GT	Graham-S	Graham-S	100	Graham-N	0	Sandspit	0	Kunghit	0	Lyell-FP	0	Murchison	0	Faraday	0	Lyell-SW	0	Huxley	0	Shuttle	0
GNK-16-003_GT	Graham-N	Graham-N	100	Graham-S	0	Sandspit	0	Kunghit	0	Murchison	0	Huxley	0	Lyell-FP	0	Faraday	0	Lyell-SW	0	Shuttle	0
GPC-16-001_GT	Graham-N	Graham-N	100	Graham-S	0	Sandspit	0	Murchison	0	Kunghit	0	Huxley	0	Faraday	0	Shuttle	0	Lyell-FP	0	Lyell-SW	0
GSD-16-008_GT	Graham-N	Graham-N	100	Graham-S	0	Sandspit	0	Kunghit	0	Murchison	0	Faraday	0	Huxley	0	Shuttle	0	Lyell-FP	0	Lyell-SW	0
GSD-16-010_GT	Graham-N	Graham-N	100	Graham-S	0	Sandspit	0	Kunghit	0	Murchison	0	Huxley	0	Faraday	0	Lyell-FP	0	Lyell-SW	0	Shuttle	0
HUX-006_GT	Huxley	Huxley	100	Shuttle	0	Lyell-SW	0	Kunghit	0	Murchison	0	Lyell-FP	0	Sandspit	0	Faraday	0	Graham-S	0	Graham-N	0
HUX-009_GT	Huxley	Huxley	100	Lyell-SW	0	Shuttle	0	Lyell-FP	0	Kunghit	0	Murchison	0	Sandspit	0	Faraday	0	Graham-S	0	Graham-N	0
HUX-010_GT	Huxley	Huxley	100	Shuttle	0	Lyell-SW	0	Lyell-FP	0	Murchison	0	Kunghit	0	Faraday	0	Sandspit	0	Graham-S	0	Graham-N	0
HUX-011_GT	Huxley	Huxley	100	Shuttle	0	Lyell-SW	0	Lyell-FP	0	Murchison	0	Kunghit	0	Faraday	0	Sandspit	0	Graham-S	0	Graham-N	0
LFP-026_GT	Lyell-FP	Lyell-FP	100	Lyell-SW	0	Murchison	0	Faraday	0	Shuttle	0	Huxley	0	Sandspit	0	Kunghit	0	Graham-S	0	Graham-N	0
LSS-13-005_GT	Lyell-FP	Lyell-FP	100	Lyell-SW	0	Murchison	0	Faraday	0	Shuttle	0	Huxley	0	Sandspit	0	Kunghit	0	Graham-S	0	Graham-N	0
LSS-13-006_GT	Lyell-FP	Lyell-FP	100	Lyell-SW	0	Murchison	0	Faraday	0	Shuttle	0	Huxley	0	Sandspit	0	Kunghit	0	Graham-S	0	Graham-N	0
LSS-13-021_GT	Lyell-FP	Lyell-FP	100	Lyell-SW	0	Murchison	0	Faraday	0	Shuttle	0	Huxley	0	Sandspit	0	Kunghit	0	Graham-S	0	Graham-N	0
LRP-001_GT	Lyell-SW	Lyell-SW	100	Lyell-FP	0	Shuttle	0	Murchison	0	Faraday	0	Huxley	0	Sandspit	0	Kunghit	0	Graham-S	0	Graham-N	0
LRP-001_rep_GT	Lyell-SW	Lyell-SW	100	Lyell-FP	0	Shuttle	0	Murchison	0	Faraday	0	Huxley	0	Sandspit	0	Kunghit	0	Graham-S	0	Graham-N	0
LRP-006_GT	Lyell-SW	Lyell-SW	100	Lyell-FP	0	Murchison	0	Shuttle	0	Faraday	0	Huxley	0	Sandspit	0	Kunghit	0	Graham-S	0	Graham-N	0
LRP-008_GT	Lyell-SW	Lyell-SW	100	Lyell-FP	0	Murchison	0	Faraday	0	Shuttle	0	Huxley	0	Sandspit	0	Kunghit	0	Graham-S	0	Graham-N	0
LRP-013_GT	Lyell-SW	Lyell-SW	100	Lyell-FP	0	Murchison	0	Shuttle	0	Huxley	0	Faraday	0	Sandspit	0	Kunghit	0	Graham-S	0	Graham-N	0
MMP-13-003_GT	Murchison	Murchison	100	Lyell-SW	0	Lyell-FP	0	Faraday	0	Shuttle	0	Huxley	0	Sandspit	0	Kunghit	0	Graham-S	0	Graham-N	0
MMP-13-004_GT	Murchison	Murchison	100	Lyell-SW	0	Faraday	0	Lyell-FP	0	Shuttle	0	Huxley	0	Sandspit	0	Kunghit	0	Graham-S	0	Graham-N	0
MUR-13-007_GT	Murchison	Murchison	100	Lyell-SW	0	Lyell-FP	0	Faraday	0	Shuttle	0	Huxley	0	Sandspit	0	Kunghit	0	Graham-S	0	Graham-N	0
MUR-13-009_GT	Murchison	Murchison	100	Lyell-SW	0	Lyell-FP	0	Faraday	0	Shuttle	0	Huxley	0	Sandspit	0	Kunghit	0	Graham-S	0	Graham-N	0
MSS-17-001_GT	Sandspit	Sandspit	100	Graham-S	0	Graham-N	0	Kunghit	0	Huxley	0	Murchison	0	Lyell-SW	0	Faraday	0	Lyell-FP	0	Shuttle	0
SAN-18-02a_GT	Sandspit	Sandspit	100	Graham-S	0	Graham-N	0	Kunghit	0	Huxley	0	Murchison	0	Lyell-SW	0	Lyell-FP	0	Faraday	0	Shuttle	0
SIE-013_2_GT	Shuttle	Shuttle	100	Lyell-SW	0	Lyell-FP	0	Murchison	0	Huxley	0	Faraday	0	Sandspit	0	Kunghit	0	Graham-S	0	Graham-N	0
SIN-16-002_GT	Shuttle	Shuttle	100	Lyell-FP	0	Lyell-SW	0	Murchison	0	Faraday	0	Huxley	0	Sandspit	0	Kunghit	0	Graham-S	0	Graham-N	0
SIN-16-009_GT	Shuttle	Shuttle	100	Lyell-SW	0	Lyell-FP	0	Huxley	0	Murchison	0	Faraday	0	Sandspit	0	Kunghit	0	Graham-S	0	Graham-N	0
SIW-16-004_GT	Shuttle	Shuttle	100	Lyell-SW	0	Lyell-FP	0	Murchison	0	Faraday	0	Huxley	0	Kunghit	0	Sandspit	0	Graham-S	0	Graham-N	0
